# Supplementary material for: Effect of Different Piperacillin-Tazobactam Dosage Regimens on Synergy of the Combination with Tobramycin against Pseudomonas aeruginosa for the Pharmacokinetics of Critically Ill Patients in a Dynamic Infection Model
Source: Antibiotics (Basel). 2022 Jan 13;11(1):101. doi: 10.3390/antibiotics11010101 (PMC8772788; doi:10.3390/antibiotics11010101)
Supplement: Supplementary file 1 [file antibiotics-11-00101-s001.zip]

Archive with 1 entries (1 files):
- antibiotics-1514224-supplementary.pdf
